# Supplementary material for: Composite Fe3O4-MXene-Carbon Nanotube Electrodes for Supercapacitors Prepared Using the New Colloidal Method
Source: Materials (Basel). 2021 May 29;14(11):2930. doi: 10.3390/ma14112930 (PMC8199491; doi:10.3390/ma14112930)
Supplement: Supplementary file 1 [file materials-14-02930-s001.zip]

Archive with 1 entries (1 files):
- materials-1224800-SI.pdf
